# Supplementary material for: Tolerability of daily intermittent or continuous short-arm centrifugation during 60-day 6o head down bed rest (AGBRESA study)
Source: PLoS One. 2020 Sep 18;15(9):e0239228. doi: 10.1371/journal.pone.0239228 (PMC7500599; doi:10.1371/journal.pone.0239228)
Supplement: S1 File — (XLSX) [file pone.0239228.s001.xlsx]

## Sheet: AGBR_Quest_ results
Subject	Subject_Number	Date	HDT	HDT_Number	Group	Age_group	Gender	ESS_POST	ESS_PRE	MSAQ_POST_G	MSAQ_POST_C	MSAQ_POST_S	MSAQ_POST_P	MSAQ_POST_O	MSAQ_PRE_G	MSAQ_PRE_C	MSAQ_PRE_S	MSAQ_PRE_P	MSAQ_PRE_O	PANAS_POST_P	PANAS_POST_N	PANAS_PRE_P	PANAS_PRE_N	VAR00002	Delta_MSAQ_O	Delta_ESS	Delta_PANAS_P	Delta_PANAS_N	filter_$	Delta_MSAQ_G	Delta_MSAQ_C	Delta_MSAQ_S	Delta_MSAQ_P
0A	1	2019-04-	HDT1	1	1	1	1	14	16	11.11	8.89	25	18.52	15.28	11.11	8.89	19.44	14.81	13.19	28	14	26	14		2.09	-2	2	0	0	0	0	5.56	3.71
0G	2	2019-04-	HDT1	1	1	1	2	8	8	11.11	8.89	11.11	14.81	11.11	11.11	8.89	11.11	14.81	11.11	28	14	33	12		0	0	-5	2	0	0	0	0	0
0H	3	2019-04-	HDT1	1	1	2	2	8	8	11.11	8.89	11.11	14.81	11.11	11.11	8.89	11.11	14.81	11.11	36	14	37	13		0	0	-1	1	0	0	0	0	0
0L	4	2019-04-	HDT1	1	1	2	1	15	13	16.67	24.44	36.11	18.52	24.31	22.22	17.78	30.56	18.52	22.22	20	17	19	19		2.09	2	1	-2	0	-5.55	6.66	5.55	0
0N	9	2019-09-	HDT1	1	1	1	2	13	13	11.11	11.11	19.44	14.81	13.89	13.89	8.89	19.44	14.81	13.89	15	14	15	16		0	0	0	-2	0	-2.78	2.22	0	0
0S1	12	2019-10-	HDT1	1	1	1	1	14	11	13.89	15.56	33.33	14.81	19.44	11.11	8.89	25	14.81	14.58	20	14	21	15		4.86	3	-1	-1	0	2.78	6.67	8.33	0
0U	10	2019-09-	HDT1	1	1	1	1	18	18	83.33	57.78	77.78	59.26	69.44	50	37.78	50	37.04	43.75	16	26	20	25		25.69	0	-4	1	0	33.33	20	27.78	22.22
0V	11	2019-09-	HDT1	1	1	2	1	10	12	11.11	8.89	11.11	14.81	11.11	11.11	8.89	11.11	14.81	11.11	28	11	33	14		0	-2	-5	-3	0	0	0	0	0
0B	5	2019-04-	HDT1	1	2	1	1	15	16	27.78	37.78	30.56	22.22	30.56	16.67	15.56	36.11	18.52	21.53	20	15	23	12		9.03	-1	-3	3	0	11.11	22.22	-5.55	3.7
0C	6	2019-04-	HDT1	1	2	2	2	8	8	13.89	8.89	11.11	14.81	11.81	11.11	8.89	11.11	14.81	11.11	39	14	43	15		0.7	0	-4	-1	0	2.78	0	0	0
0K	7	2019-04-	HDT1	1	2	1	1	14	14	11.11	11.11	16.67	14.81	13.19	11.11	8.89	16.67	14.81	12.5	31	11	33	11		0.69	0	-2	0	0	0	2.22	0	0
0M	8	2019-04-	HDT1	1	2	2	1	8	11	19.44	13.33	11.11	29.63	17.36	16.67	8.89	13.89	14.81	13.19	30	14	31	14		4.17	-3	-1	0	0	2.77	4.44	-2.78	14.82
0P	13	2019-09-	HDT1	1	2	1	2	10	10	22.22	17.78	11.11	14.81	16.67	13.89	13.33	11.11	14.81	13.19	24	14	23	14		3.48	0	1	0	0	8.33	4.45	0	0
0R1	19	2019-10-	HDT1	1	2	2	2	13	12	11.11	15.56	36.11	14.81	19.44	11.11	8.89	22.22	14.81	13.89	18	13	20	14		5.55	1	-2	-1	0	0	6.67	13.89	0
0X	22	2019-09-	HDT1	1	2	1	1	18	16	16.67	11.11	13.89	14.81	13.89	11.11	8.89	11.11	14.81	11.11	17	13	19	15		2.78	2	-2	-2	0	5.56	2.22	2.78	0
0Y	23	2019-09-	HDT1	1	2	1	1	12	10	50	20	33.33	81.48	42.36	25	17.78	36.11	29.63	26.39	27	15	29	15		15.97	2	-2	0	0	25	2.22	-2.78	51.85
0A	1	2019-05-	HDT29	2	1	1	1	24	19	11.11	8.89	38.89	14.81	18.06	11.11	8.89	27.78	14.81	15.28	22	13	28	13		2.78	5	-6	0	0	0	0	11.11	0
0G	2	2019-05-	HDT29	2	1	1	2	8	8	11.11	8.89	11.11	14.81	11.11	11.11	8.89	11.11	14.81	11.11	25	13	27	13		0	0	-2	0	0	0	0	0	0
0H	3	2019-05-	HDT29	2	1	2	2	8	8	11.11	8.89	11.11	14.81	11.11	11.11	8.89	11.11	14.81	11.11	34	13	33	13		0	0	1	0	0	0	0	0	0
0L	4	2019-05-	HDT29	2	1	2	1	13	18	19.44	42.22	30.56	18.52	29.17	13.89	20	41.67	18.52	23.61	25	15	18	14		5.56	-5	7	1	0	5.55	22.22	-11.11	0
0N	9	2019-10-	HDT29	2	1	1	2	20	16	13.89	11.11	22.22	14.81	15.28	13.89	8.89	30.56	14.81	16.67	20	13	18	14		-1.39	4	2	-1	0	0	2.22	-8.34	0
0S1	12	2019-11-	HDT29	2	1	1	1	17	13	11.11	13.33	36.11	18.52	19.44	11.11	8.89	25	22.22	15.97	16	14	15	14		3.47	4	1	0	0	0	4.44	11.11	-3.7
0U	10	2019-10-	HDT29	2	1	1	1	22	22	11.11	8.89	27.78	14.81	15.28	11.11	8.89	19.44	14.81	13.19	23	11	21	12		2.09	0	2	-1	0	0	0	8.34	0
0V	11	2019-10-	HDT29	2	1	2	1	10	10	11.11	8.89	11.11	14.81	11.11	11.11	8.89	11.11	14.81	11.11	31	13	26	11		0	0	5	2	0	0	0	0	0
0B	5	2019-05-	HDT29	2	2	1	1	16	20	11.11	15.56	38.89	18.52	20.83	11.11	8.89	44.44	14.81	19.44	24	12	25	12		1.39	-4	-1	0	0	0	6.67	-5.55	3.71
0C	6	2019-05-	HDT29	2	2	2	2	8	8	11.11	8.89	11.11	14.81	11.11	11.11	8.89	11.11	14.81	11.11	33	12	37	15		0	0	-4	-3	0	0	0	0	0
0K	7	2019-05-	HDT29	2	2	1	1	10	10	11.11	8.89	13.89	14.81	11.81	11.11	8.89	16.67	14.81	12.5	27	13	24	13		-0.69	0	3	0	0	0	0	-2.78	0
0M	8	2019-05-	HDT29	2	2	2	1	13	13	11.11	8.89	11.11	14.81	11.11	11.11	8.89	11.11	14.81	11.11	29	14	30	14		0	0	-1	0	0	0	0	0	0
0P	13	2019-10-	HDT29	2	2	1	2	10	10	11.11	8.89	16.67	18.52	13.19	11.11	8.89	16.67	14.81	12.5	13	13	24	12		0.69	0	-11	1	0	0	0	0	3.71
0R1	19	2019-11-	HDT29	2	2	2	2	14	14	13.89	11.11	16.67	18.52	14.58	11.11	8.89	16.67	14.81	12.5	28	13	32	13		2.08	0	-4	0	0	2.78	2.22	0	3.71
0X	22	2019-10-	HDT29	2	2	1	1	22	21	22.22	15.56	22.22	18.52	19.44	11.11	8.89	13.89	14.81	11.81	19	16	18	15		7.63	1	1	1	0	11.11	6.67	8.33	3.71
0Y	23	2019-10-	HDT29	2	2	1	1	10	10	80.56	62.22	36.11	107.41	68.75	22.22	17.78	22.22	29.63	22.22	20	23	22	14		46.53	0	-2	9	0	58.34	44.44	13.89	77.78
0E	15	2019-05-	HDT29	2	3	2	1			11.11	8.89	19.44	14.81	13.19					13.19						0				0
0F	16	2019-05-	HDT29	2	3	2	1			11.11	8.89	11.11	14.81	11.11					11.11						0				0
0T	20	2019-10-	HDT29	2	3	1	2			11.11	8.89	25	14.81	14.58					14.58						0				0
0Z	24	2019-11-	HDT29	2	3	2	1			11.11	8.89	16.67	14.81	12.5					12.5						0				0
0Y	23	2019-10-	HDT30	2	2	1	1			27.78	17.78	27.78	29.63	25	25	17.78	30.56	29.63	25	24	14	20	21		0	0	4	-7	0	2.78	0	-2.78	0
0D	14	2019-05-	HDT30	2	3	2	2			11.11	15.56	13.89	14.81	13.89					13.89						0				0
0J	17	2019-05-	HDT34	2	3	2	1			11.11	8.89	11.11	14.81	11.11					11.11						0				0
0W	21	2019-10-	HDT34	2	3	1	1			11.11	8.89	13.89	14.81	11.81					11.81						0				0
0Q1	18	2019-11-	HDT35	2	3	1	1			11.11	8.89	11.11	14.81	11.11					11.11						0				0
0J	17	2019-06-	HDT55	3	3	2	1			11.11	8.89	11.11	14.81	11.11					11.11						0				1
0W	21	2019-11-	HDT55	3	3	1	1			19.44	11.11	30.56	29.63	21.53					21.53						0				1
0Q1	18	2019-12-	HDT56	3	3	1	1			11.11	8.89	11.11	14.81	11.11					11.11						0				1
0A	1	2019-06-	HDT57	3	1	1	1	16	14	11.11	8.89	27.78	14.81	15.28	11.11	8.89	22.22	14.81	13.89	29	16	29	15		1.39	2	0	1	1	0	0	5.56	0
0G	2	2019-06-	HDT57	3	1	1	2	8	8	11.11	8.89	11.11	14.81	11.11	11.11	8.89	11.11	14.81	11.11	29	13	27	13		0	0	2	0	1	0	0	0	0
0H	3	2019-06-	HDT57	3	1	2	2	8	8	11.11	8.89	11.11	14.81	11.11	11.11	8.89	11.11	14.81	11.11	36	14	36	14		0	0	0	0	1	0	0	0	0
0L	4	2019-06-	HDT57	3	1	2	1	22	18	36.11	57.78	50	44.44	47.92	16.67	17.78	52.78	18.52	26.39	22	15	15	18		21.53	4	7	-3	1	19.44	40	-2.78	25.92
0N	9	2019-11-	HDT57	3	1	1	2	13	13	13.89	11.11	19.44	18.52	15.28	13.89	11.11	22.22	14.81	15.28	21	13	20	13		0	0	1	0	1	0	0	-2.78	3.71
0S1	12	2019-12-	HDT57	3	1	1	1	16	13	13.89	15.56	47.22	25.93	25	13.89	8.89	27.78	18.52	16.67	16	13	18	13		8.33	3	-2	0	1	0	6.67	19.44	7.41
0U	10	2019-11-	HDT57	3	1	1	1	22	22	11.11	8.89	50	14.81	20.83	11.11	8.89	27.78	14.81	15.28	10	23	14	19		5.55	0	-4	4	1	0	0	22.22	0
0V	11	2019-11-	HDT57	3	1	2	1	9	9	11.11	8.89	11.11	14.81	11.11	11.11	8.89	11.11	14.81	11.11	33	13	29	13		0	0	4	0	1	0	0	0	0
0B	5	2019-06-	HDT57	3	2	1	1	17	18	11.11	8.89	27.78	14.81	15.28	11.11	8.89	38.89	14.81	18.06	24	12	24	11		-2.78	-1	0	1	1	0	0	-11.11	0
0C	6	2019-06-	HDT57	3	2	2	2	8	10	11.11	8.89	11.11	14.81	11.11	11.11	8.89	11.11	14.81	11.11	36	15	36	15		0	-2	0	0	1	0	0	0	0
0K	7	2019-06-	HDT57	3	2	1	1	8	8	11.11	8.89	13.89	14.81	11.81	11.11	8.89	13.89	14.81	11.81	25	11	25	12		0	0	0	-1	1	0	0	0	0
0M	8	2019-06-	HDT57	3	2	2	1	12	12	11.11	8.89	11.11	14.81	11.11	11.11	8.89	11.11	14.81	11.11	34	14	31	14		0	0	3	0	1	0	0	0	0
0P	13	2019-11-	HDT57	3	2	1	2	14	11	11.11	13.33	22.22	18.52	15.97	11.11	13.33	13.89	14.81	13.19	9	13	14	17		2.78	3	-5	-4	1	0	0	8.33	3.71
0R1	19	2019-12-	HDT57	3	2	2	2	14	14	30.56	17.78	38.89	18.52	26.39	11.11	8.89	33.33	14.81	16.67	17	15	18	15		9.72	0	-1	0	1	19.45	8.89	5.56	3.71
0X	22	2019-11-	HDT57	3	2	1	1	23	25	30.56	17.78	27.78	18.52	23.61	11.11	8.89	19.44	14.81	13.19	19	18	20	17		10.42	-2	-1	1	1	19.45	8.89	8.34	3.71
0Y	23	2019-11-	HDT57	3	2	1	1	11	11	27.78	28.89	25	29.63	27.78	22.22	17.78	22.22	29.63	22.22	19	16	22	15		5.56	0	-3	1	1	5.56	11.11	2.78	0
0E	15	2019-06-	HDT57	3	3	2	1			13.89	17.78	38.89	18.52	22.22					22.22						0				1
0F	16	2019-06-	HDT57	3	3	2	1			11.11	8.89	11.11	14.81	11.11					11.11						0				1
0T	20	2019-11-	HDT57	3	3	1	2			11.11	8.89	19.44	14.81	13.19					13.19						0				1
0Z	24	2019-12-	HDT57	3	3	2	1			11.11	8.89	19.44	14.81	13.19					13.19						0				1
0D	14	2019-06-	HDT58	3	3	2	2			11.11	11.11	11.11	14.81	11.81					11.81						0				1
