# Supplementary material for: Tolerability of daily intermittent or continuous short-arm centrifugation during 60-day 6o head down bed rest (AGBRESA study)
Source: PLoS One. 2020 Sep 18;15(9):e0239228. doi: 10.1371/journal.pone.0239228 (PMC7500599; doi:10.1371/journal.pone.0239228)
Supplement: S2 File — (XLSX) [file pone.0239228.s002.xlsx]

## Sheet: Medical_Data
Subject	Intervention	SubID	Study_campaign	Examination	Gender	Age_Group	Day	SBP_SAHC_pre_run	DBP_SAHC_pre_run	HR_SAHC_pre_run	SBP_SAHC_post_run	DBP_SAHC_post_run	HR_SAHC_post_run	SBP_peri_2min	DBP_peri_2min	HR_peri_2min	Delta_HR_Post_Pre_SAHC	Delta_SysBP_Post_Pre_SAHC	Delta_DiasBP_Post_Pre_SAHC	filter_$
V	1	8	AGBR2	HDT60	1	2	60	143	87	58	147	94	61	127	98	79	3	4	7	0
A	1	1	AGBR1	HDT60	1	1	60	134	78	63	136	78	72	144	88	80	9	2	0	0
G	1	2	AGBR1	HDT60	2	1	60	130	74	74	128	75	72	126	89	92	-2	-2	1	0
H	1	3	AGBR1	HDT60	2	2	60	133	81	72	137	81	72	155	94	91	0	4	0	0
S1	1	9	AGBR2	HDT60	1	1	60	139	78	63	130	85	74	129	84	93	11	-9	7	0
N	1	5	AGBR2	HDT60	2	1	60	123	70	77	127	87	79	116	80	92	2	4	17	0
L	1	4	AGBR1	HDT60	1	2	60	127	72	65	124	79	57	115	75	86	-8	-3	7	0
U	1	7	AGBR2	HDT60	1	1	60	114	72	59	122	79	68	132	97	82	9	8	7	0
P	2	6	AGBR2	HDT60	2	1	60	128	83	94	130	97	111	131	99	111	17	2	14	0
R1	2	16	AGBR2	HDT60	2	2	60	159	92	85	139	88	93	142	103	111	8	-20	-4	0
B	2	10	AGBR1	HDT60	1	1	60	120	75	67	141	80	67	137	90	129	0	21	5	0
K	2	12	AGBR1	HDT60	1	1	60	133	77	64	136	98	62	125	112	84	-2	3	21	0
C	2	11	AGBR1	HDT60	2	2	60	129	81	78	124	86	108	133	80	112	30	-5	5	0
M	2	13	AGBR1	HDT60	1	2	60	144	77	57	152	78	70	124	76	75	13	8	1	0
Y	2	15	AGBR2	HDT60	1	1	60	135	76	77	133	81	65	116	92	99	-12	-2	5	0
X	2	14	AGBR2	HDT60	1	1	60	141	84	67	143	87	81	151	98	83	14	2	3	0
A	1	1	AGBR1	HDT30	1	1	30	128	65	53	125	71	56	137	87	71	3	-3	6	0
U	1	7	AGBR2	HDT30	1	1	30	115	75	49	117	65	61	121	83	71	12	2	-10	0
V	1	8	AGBR2	HDT30	1	2	30	126	95	58	124	77	59	122	83	76	1	-2	-18	0
L	1	4	AGBR1	HDT30	1	2	30	112	74	59	119	75	64	111	73	95	5	7	1	0
N	1	5	AGBR2	HDT30	2	1	30	122	67	72	123	77	72	124	84	92	0	1	10	0
G	1	2	AGBR1	HDT30	2	1	30	117	76	67	120	63	72	106	79	107	5	3	-13	0
H	1	3	AGBR1	HDT30	2	2	30	129	81	75	123	78	76	123	86	88	1	-6	-3	0
S1	1	9	AGBR2	HDT30	1	1	30	123	70	61	125	70	64	134	79	90	3	2	0	0
C	2	11	AGBR1	HDT30	2	2	30	121	74	102	136	81	87	126	81	112	-15	15	7	0
P	2	6	AGBR2	HDT30	2	1	30	124	88	104	134	91	103	129	95	121	-1	10	3	0
Y	2	15	AGBR2	HDT30	1	1	30	133	76	76	123	72	63	137	82	95	-13	-10	-4	0
M	2	13	AGBR1	HDT30	1	2	30	117	86	60	151	87	80	137	85	88	20	34	1	0
R1	2	16	AGBR2	HDT30	2	2	30	112	67	68	124	83	74	120	82	93	6	12	16	0
K	2	12	AGBR1	HDT30	1	1	30	128	79	66	134	82	62	135	92	85	-4	6	3	0
X	2	14	AGBR2	HDT30	1	1	30	117	60	49	123	77	60	117	81	73	11	6	17	0
B	2	10	AGBR1	HDT30	1	1	30	149	72	69	142	64	80	129	76	126	11	-7	-8	0
H	1	3	AGBR1	HDT1	2	2	1	127	75	77	133	75	72	134	78	84	-5	6	0	1
A	1	1	AGBR1	HDT1	1	1	1	129	66	84	128	68	66	140	82	84	-18	-1	2	1
U	1	7	AGBR2	HDT1	1	1	1	113	70	60	108	67	68	124	82	75	8	-5	-3	1
S1	1	9	AGBR2	HDT1	1	1	1	129	66	72	123	73	63	124	74	88	-9	-6	7	1
N	1	5	AGBR2	HDT1	2	1	1	107	64	64	120	74	71	112	77	86	7	13	10	1
V	1	8	AGBR2	HDT1	1	2	1	120	68	52	103	70	54	107	82	64	2	-17	2	1
G	1	2	AGBR1	HDT1	2	1	1	112	74	83	107	64	74	102	65	74	-9	-5	-10	1
L	1	4	AGBR1	HDT1	1	2	1	116	58	63	144	66	59	111	73	87	-4	28	8	1
M	2	13	AGBR1	HDT1	1	2	1	150	87	61	145	80	55	139	96	84	-6	-5	-7	1
R1	2	16	AGBR2	HDT1	2	2	1	112	75	64	126	88	72	129	80	78	8	14	13	1
P	2	6	AGBR2	HDT1	2	1	1	111	69	85	122	76	81	107	75	96	-4	11	7	1
K	2	12	AGBR1	HDT1	1	1	1	129	66	56	132	69	53	138	77	65	-3	3	3	1
C	2	11	AGBR1	HDT1	2	2	1	116	71	65	123	68	70	116	81	87	5	7	-3	1
Y	2	15	AGBR2	HDT1	1	1	1	119	61	61	119	69	58	14	67	84	-3	0	8	1
X	2	14	AGBR2	HDT1	1	1	1	131	67	49	123	61	53	123	77	60	4	-8	-6	1
B	2	10	AGBR1	HDT1	1	1	1	124	66	64	121	75	53	129	93	105	-11	-3	9	1
