# Supplementary material for: Tolerability of daily intermittent or continuous short-arm centrifugation during 60-day 6o head down bed rest (AGBRESA study)
Source: PLoS One. 2020 Sep 18;15(9):e0239228. doi: 10.1371/journal.pone.0239228 (PMC7500599; doi:10.1371/journal.pone.0239228)
Supplement: S4 File — (CSV) [file pone.0239228.s004.csv]

Intermittent group	Intermittent group	Intermittent group	Intermittent group	Intermittent group	Intermittent group	Intermittent group	Intermittent group	Continuous group	Continuous group	Continuous group	Continuous group	Continuous group	Continuous group	Continuous group	Continuous group
8	8	12	13	9	12	16	7	10	8	10	12	6	9	14	14
7	7	10	10	9	12	9	7	10	9	10	10	7	10	9	19
7	7	11	17	9	12	8	6	11	12	11	11	6	9	9	16
7	7	11	10	9	12	8	6	9	9	10	11	6	9	9	17
8	8	11	10	9	13	7	6	10	9	10	11	6	8	9	12
7	7	11	8	9	12	8	6	10	9	11	10	7	9	12	13
8	13	11	12	13	12	7	7	11	11	10	10	6	9	13	13
8	12	12	15	6	13	9	7	10	9	10	10	7	9	10	16
7	11	11	12	9	13	7	6	10	11	10	9	7	9	7	10
7	10	11	15	9	12	7	6	9	9	10	10	7	9	9	10
7	10	11	9	9	11	7	6	7	10	10	10	7	8	7	11
6	10	12	10	9	11	7	6	9	9	10	10	8	8	8	14
7	10	12	11	9	12	8	6	8	9	10	11	7	9	8	12
6	10	11	9	9	11	7	6	9	11	10	10	7	9	8	12
8	9	12	9	11	12	7	7	9	9	11	10	8	9	8	10
6	6	11	8	13	11	7	6	9	9	10	9	7	9	8	10
7	6	11	8	10	11	7	7	8	9	10	9	7	9	8	10
6	6	12	8	10	11	7	6	9	9	10	8	7	8	8	9
6	6	11	7	10	12	7	6	8	9	10	8	8	8	8	10
7	6	10	10	10	11	7	7	10	9	10	9	7	8	8	9
7	6	11	10	10	11	7	7	8	9	10	9	10	8	8	9
6	6	11	11	10	11	7	7	8	9	10	8	7	8	8	8
7	6	10	8	10	11	7	7	8	9	10	8	7	8	8	11
7	6	11	8	10	11	7	7	8	9	10	8	7	8	8	9
7	6	10	8	10	11	7	7	7	9	10	8	7	9	8	13
7	6	10	9	10	12	7	6	7	9	10	8	7	8	8	9
7	6	10	11	10	11	7	8	7	9	10	8	16	8	8	13
7	6	10	11	10	12	6	6	8	9	10	8	17	8	15	11
7	6	11	8	10	12	8	8	7	9	11	8	13	8	10	11
8	6	10	9	10	11	6	6	9	9	10	9	10	8	10	11
7	7	12	15	10	11	8	6	7	12	10	8	13	9	8	9
7	6	10	8	10	12	6	6	7	9	10	8	7	8	8	8
7	6	10	8	10	11	6	7	8	9	10	8	7	8	10	8
7	6	10	9	10	12	6	7	7	9	10	9	7	8	8	8
7	6	10	11	10	13	6	6	7	9	10	9	7	8	10	8
7	6	11	8	10	12	6	6	9	10	10	8	16	9	8	9
7	6	10	8	10	12	6	6	7	9	10	8	13	8	10	13
8	6	10	8	10	12	6	6	8	9	10	8	7	9	9	8
7	6	10	8	10	12	6	6	7	9	10	8	8	8	8	8
7	7	10	8	10	12	6	7	7	9	10	7	7	8	9	8
7	6	10	8	10	12	6	6	8	9	10	7	14	8	7	8
7	6	10	11	10	13	6	6	7	9	10	8	12	9	7	8
7	6	12	11	10	11	6	6	7	13	10	7	11	9	8	8
7	6	10	9	11	12	6	7	7	10	10	7	10	9	8	8
7	8	10	9	11	12	6	6	7	10	10	7	12	10	8	8
7	6	10	10	11	12	6	6	7	9	10	7	10	8	8	8
7	10	10	8	11	12	6	7	7	10	10	7	11	10	8	11
7	8	10	8	11	13	6	6	7	9	10	7	13	10	8	9
7	7	10	9	11	13	6	6	7	9	10	7	10	9	8	9
7	6	12	11	11	12	6	6	7	9	10	7	8	10	8	8
7	6	11	8	11	11	6	6	7	9	10	7	8	8	8	8
7	6	10	9	11	12	6	7	8	9	10	8	15	10	8	8
7	6	10	12	12	10	6	6	7	10	10	7	10	9	13	10
7	6	12	9	12	13	8	7	7	12	10	7	16	9	9	14
7	7	12	18	11	13	6	6	7	12	10	7	15	8	8	14
7	6	10	14	12	12	6	6	7	9	10	8	15	9	9	12
7	6	12	13	12	12	6	6	7	10	10	7	17	10	8	12
7	6	10	9	12	12	6	7	7	9	10	7	15	10	10	12
8	6	10	9	13	12	6	6	7	9	10	8	15	8	10	12
5	6	10	9	13	12	6	6	7	10	10	8	14	9	10	12
